# Supplementary material for: Development of a facile genetic transformation system for the Spanish elite rice paella genotype Bomba
Source: Transgenic Res. 2022 Apr 13;31(3):325–40. doi: 10.1007/s11248-022-00303-z (PMC9135871; doi:10.1007/s11248-022-00303-z)
Supplement: Supplementary file 1 — Supplementary table legend: Table 1 Plantlet regeneration frequency (number of plantlets per Petri dish) on MSR media supplemented with different hormone combinations. Each Petri plate contained 20 callus pieces from the same line. Supplementary file1 (XLSX 9 kb) [file 11248_2022_303_MOESM1_ESM.xlsx]

## Sheet: Sheet1
		BA/NAA	BA/IAA	KIN/NAA	KIN/IAA
Total plantlets		83	58	48	13
Total Petri plates		6	9	15	4
Average plantlet		13.83	6.44	3.2	3.25
per Petri plate
Percentatge		0.52	0.241	0.032	0.0325
